# Supplementary material for: As at home, so at work? The dynamic of relationship quality, work engagement, and burnout through the lens of basic psychological needs
Source: PLoS One. 2025 Nov 10;20(11):e0335404. doi: 10.1371/journal.pone.0335404 (PMC12599967; doi:10.1371/journal.pone.0335404)
Supplement: S1 Table — (XLSX) [file pone.0335404.s001.xlsx]

## Sheet: Sheet1
Path coefficients
						95% Conf. Int.
		Estimate	Std. error	z-value	p	Lower	Upper
Relation Quality to	Needs satisaction	0.83	0.026	31.952	0	0.779	0.881
	Needs Frustration	-0.63	0.035	-18.013	0	-0.698	-0.561
Work engagement	Vigor	-0.267	0.104	-2.557	0.011	-0.472	-0.062
	Dedication	-0.323	0.107	-3.014	0.003	-0.533	-0.113
	Absorption	-0.144	0.112	-1.283	0.2	-0.365	0.076
Burnout risk	Exhaustion	0.214	0.105	2.03	0.042	0.007	0.421
	Mental distance	0.351	0.106	3.295	0	0.142	0.56
	Cognitive impairment	0.119	0.113	1.059	0.29	-0.102	0.34
	Emotional impairment	0.406	0.108	3.746	0	0.194	0.618
Needs satisaction to
Work engagement	Vigor	0.295	0.121	2.438	0.015	0.058	0.533
	Dedication	0.363	0.124	2.918	0.004	0.119	0.607
	Absorption	0.197	0.13	1.514	0.13	-0.058	0.453
Burnout risk	Exhaustion	-0.221	0.122	-1.808	0.071	-0.461	0.019
	Mental distance	-0.15	0.125	-1.2	0.23	-0.394	0.095
	Cognitive impairment	-0.28	0.13	-2.152	0.031	-0.535	-0.025
	Emotional impairment	-0.301	0.127	-2.371	0.018	-0.55	-0.052
Needs Frustration to
Work engagement	Vigor	-0.29	0.107	-2.711	0.007	-0.499	-0.08
	Dedication	-0.198	0.11	-1.793	0.073	-0.414	0.018
	Absorption	-0.102	0.115	-0.886	0.375	-0.328	0.124
Burnout risk	Exhaustion	0.401	0.107	3.756	0	0.192	0.61
	Mental distance	0.455	0.108	4.213	0	0.244	0.667
	Cognitive impairment	0.062	0.116	0.534	0.593	-0.165	0.288
	Emotional impairment	0.372	0.111	3.345	0	0.154	0.59
